# Supplementary material for: Bystanders witnessing social exclusion exhibit reduced physiological responses of empathy: an EEG study
Source: Front Psychol. 2025 Dec 10;16:1593873. doi: 10.3389/fpsyg.2025.1593873 (PMC12728047; doi:10.3389/fpsyg.2025.1593873)
Supplement: Supplementary file 1 [file Table_1.xlsx]

## Sheet: Sheet1
Result of ANOVA on Theta band power
	Sum Squares	df	Mean Square	F	p value
Intercept	24.9586	1	24.9586	20.1068	0.000375729
Error	19.8609	16	1.2413
Task	0.501454	1	0.501454	1.36528	0.25974
Condition	2.34024	1	2.34024	8.24893	0.011063
Task*Condition	0.790581	1	0.790581	2.32777	0.146607
